# Supplementary material for: Gut Microbiome Studies in Livestock: Achievements, Challenges, and Perspectives
Source: Animals (Basel). 2022 Nov 30;12(23):3375. doi: 10.3390/ani12233375 (PMC9736591; doi:10.3390/ani12233375)
Supplement: Supplementary file 1 [file animals-12-03375-s001.zip]

Archive with 2 entries (2 files):
- Table S1 ruminants 29112022.pdf
- Table S2 non-ruminants 29112022.pdf
